# Supplementary material for: Predicting iatrogenic adrenal insufficiency in neonates exposed to prolonged steroid courses: do cortisol levels help?
Source: J Perinatol. 2024 May 20;44(11):1658–62. doi: 10.1038/s41372-024-01996-2 (PMC11518991; doi:10.1038/s41372-024-01996-2)
Supplement: Supplementary file 1 — Dataset 1 [file 41372_2024_1996_MOESM1_ESM.xlsx]

## Sheet: RoleOfSexRaceInDevel_DATA_LABEL
Record ID	Birth weight	Race	Did mom receive antenatal steroids?	Start date of first steroid course	Gestational age at start of first steroid course: weeks	Gestational age at start of first steroid course: days	End date of first steroid course	Weight at start of course (kg)	Length at start of course (cm)	What type of steroids did they receive?	First dose (mg/dose)	Frequency (every _ hours)	Number of doses at dose 1	Second dose (mg/dose)	Frequency (every _ hours)	Number of doses at dose 2	Third dose (mg/dose)	Frequency (every _ hours)	Number of doses at dose 3	Fourth dose (mg/dose)	Frequency (every _ hours)	Number of doses at dose 4	Fifth dose (mg/dose)	Frequency (every _ hours)	Number of doses at dose 5	Sixth dose (mg/dose)	Frequency (every _ hours)	Number of doses at dose 6	Were steroids restarted within 7 days of stopping? 1, Yes 2, No 3, N/A - transitioned directly to a different type of steroid	If yes, what date did that occur?	Why were steroids restarted? 0, Steroids were not restarted 1, Hypotension 2, Hyponatremia 3, Hypoglycemia 4, Hyperkalemia 5, Failed ACTH stim test 6, Surgery 7, Acute illness 8, Worsening respiratory status 9, Low cortisol level 10, Hypotension + hyponatremia 11, Low cortisol level + critical illness 12, Hyponatremia + hyperkalemia 13, Hyponatremia + hyperkalemia + low cortisol level 14, Low UOP…	Did they have any of the following signs within 7 days of stopping steroids that required intervention, but did not have steroids restarted? 0, No signs 1, Hypotension 2, Hyponatremia 3, Hypoglycemia 4, N/A - steroid course does not have a cortisol level that qualifies for analysis, or steroids were immediately restarted 5, hyponatremia + hyperkalemia	If yes, what date did that occur?	Start date of second steroid course	Gestational age at start of second steroid course: weeks	Gestational age at start of second steroid course: days	End date of second steroid course	Weight at start of course (kg)	Length at start of course (cm)	What type of steroids did they receive?	First dose (mg/dose)	Frequency (every _ hours)	Number of doses at dose 1	Second dose (mg/dose)	Frequency (every _ hours)	Number of doses at dose 2	Third dose (mg/dose)	Frequency (every _ hours)	Number of doses at dose 3
3f6c9b05dfbef5534b7b5418f48760f9	0.66	Caucasian	Yes	2019-03-26	25	5	2019-04-05	0.8	31	Dexamethasone	0.07	12	12	0.04	12	6	0.02	12	4	0.01	12	4												2019-04-26	30	1	2019-05-06	0.8	31	Dexamethasone	0.11	12	6	0.07	12	6	0.04	12	4
1c5f688eb3cd625114e92e2544e8f243	0.751	African American	Yes	2018-10-16			2018-10-22	0.84		Dexamethasone	0.06	12	6	0.04	12	2													1	2018-10-22	9
f5f451071da55dbb8c9cf0d6ec36a706	0.81	Caucasian	No	2019-01-21	27	0	2019-01-31	0.95	32.5	Dexamethasone	0.06	12	6	0.04	12	2	0.04	12	4	0.02	12	4	0.01	12	4									2019-05-11	42	5	2019-05-16	3.17		Dexamethasone	0.23	12	6	0.15	12	5
b2878defa0ff32c215f3346dc40d0936	24	African American	Yes	2021-08-10	116	4	2021-08-20	1.09	35.5	Dexamethasone	0.08	12	6	0.05	12	6	0.03	12	4	0.01	12	4							2		0	0
cd27372a99f7e0b7f12fd8d1597fdcaa	400	African American	Yes	2018-01-21	25	6	2018-02-10	0.6	31	Hydrocortisone	0.47	8	34	0.53	12	6	0.4	12	3	0.2	12	3	0.4	12	2	0.8	12	4	3		8	4		2018-02-10	28	5	2018-02-20	0.79	29	Dexamethasone	0.06	12	6	0.04	12	6	0.02	12	4
e19a7a104c91e5a364e416b123308d60	440	African American	Yes	2020-05-28	28	0	2020-06-20			Hydrocortisone	0.8	12	22	0.6	12	4	0.32	12	9	0.34		1	0.6	8	9	0.9	12	4	3		0			2020-06-20	31	2	2020-07-13			Hydrocortisone	0.68	12	8	0.45	12	6	0.4	12	9
f39f511cd9c1ebc18809f2e38492b2eb	450	African American	Yes	2019-12-17	23	1	2019-12-26	0.45	18	Hydrocortisone	0.5	12	6	0.38	12	6	0.24	12	7										1	2020-01-01	9	0		2020-01-01	25	2	2020-01-11	0.6	29	Hydrocortisone	0.6	12	7	0.45	12	2	0.3	12	2
0d419141d3e98946546a85b6a27041b7	460	African American	Yes	2020-06-29	26	0	2020-07-14	0.77	29	Hydrocortisone	0.4	12	6	0.8	8	16	0.8	12	4	0.4	12	1	0.8	24	1	0.4	12	4	3		0	4	2020-07-14	2020-07-14	28	1	2020-08-15	1.07	29	Hydrocortisone	0.32	12	28	0.9	12	5	0.68	12	4
8e620ddc5aa3e7b0bef4dc62ebbe3c7c	478		No	2016-12-13	26	6	2016-12-23	0.73	31.5	Dexamethasone	0.05	12	6	0.03	12	6	0.02	12	4	0.01	12	4							2		0	2	2016-12-29	2017-01-05	30	1	2017-01-14	1.192	34.5	Dexamethasone	0.09	12	6	0.06	12	6	0.03	12	4
4e23ae91f95364bbc3be710155728e63	480		Yes	2018-12-16	24	1	2018-12-19			Hydrocortisone	0.4	8	8																1	2018-12-22	2			2018-12-22	25	0	2019-01-12			Hydrocortisone	0.7	12	22	0.53	12	6	0.4	12	6
dca53c2c97e15431dab29c2740a1b839	480	African American	Yes	2018-09-20	24	1	2018-09-23			Hydrocortisone	0.4	8	9																1	2018-09-26	18	4		2018-09-26	25	0	2018-10-17			Hydrocortisone	0.7	12	22	0.53	12	6	0.4	12	6
2c119060a1b92ff74eb349a02319b434	490	African American	Yes	2020-01-23	25	1	2020-02-24	0.72	28.5	Hydrocortisone	0.7	12	8	0.6	12	8	0.4	12	6	0.32	6	6	1	12	3	0.32	12	33	3		0	4		2020-02-25	29	6	2020-02-26	1.59	34	Hydrocortisone	0.32	12	2
4057d2f320e0246feebbe8e98bf49937	525	African American	No	2018-02-25	27	1	2018-03-03	0.78	31.5	Hydrocortisone	0.4	12	2	0.8	12	6	0.4	12	4										1	2018-03-05	16	4		2018-03-05	28	2	2018-03-15	0.88	34.5	Dexamethasone	0.07	12	6	0.04	12	6	0.02	12	4
b1b84a1d4fd798c5d32348eb3fc0abb0	540		Yes	2016-09-30			2016-10-11	0.61	30	Hydrocortisone	0.7		1	0.47	8	17	0.27	8	3	0.4	12	4	0.28	12	5				1					2016-10-12			2016-10-21	0.78	30	Dexamethasone	0.06	12	6	0.04	12	6	0.02	12	4
c3304d4a3b44dfa8ddda6081ee7abf55	540	African American	Yes	2020-06-25	25	5	2020-06-29			Dexamethasone	0.05	12	6	0.03	12	4													1		7	4		2020-07-01	26	4	2020-07-13			Hydrocortisone	0.5	8	6	0.35	12	2	0.47	8	15
88ae90bb6e524e5e581ce9c19e6a3275	540	Caucasian	Yes	2021-09-25	27	4	2021-09-28	0.64	29	Hydrocortisone	0.7	12	4	0.4	12	2													1		14	0		2021-10-04	28	6	2021-10-06	0.79	31	Hydrocortisone	0.8	12	5
4e16a0cac0f6a0c1bb738d04dd6ec821	550	Caucasian	Yes	2016-12-27	29	1	2017-01-02	0.89	32	Hydrocortisone	0.53	8	18																1					2017-01-02	30	0	2017-01-12	0.86	32.5	Dexamethasone	0.06	12	6	0.04	12	6	0.02	12	4
775c788dd40aeb10d5675128165bc777	550	African American	Yes	2019-04-25	26	0	2019-05-10	0.55	30	Hydrocortisone	0.7	12	3	0.35	12	8	0.26	12	10	0.7	12	8							3		0	4		2019-05-10	28	1	2019-05-16	0.69	30	Dexamethasone	0.05	12	6	0.03	12	6
7bb5db67f19c3f2c152322a07d828407	555	Caucasian	Yes	2018-04-29	28	2	2018-05-19	0.75	29.5	Hydrocortisone	0.2	12	3	0.4	12	9	0.32	12	14	0.27	12	14							1	2018-05-20	9	4		2018-05-20	31	2	2018-05-26	1.17	34	Hydrocortisone	0.27	12	13
570171de3dfab1e1e9748f482474d59a	560	Caucasian	No	2019-02-02	26	3	2019-02-12			Dexamethasone	0.04	12	6	0.01	12	4													2					2019-03-16	32	3	2019-03-20			Dexamethasone	0.1	12	6	0.07	12	2
b0edfa13edbd420ced708a27c1b53fb9	560	Caucasian	Yes	2017-03-20	24	4	2017-03-31	0.56	30	Hydrocortisone	0.47	8	7	0.35	8	9	0.35	12	2	0.18	12	1	0.35	12	3	0.18	12	6	1	2017-04-04	8	4		2017-04-04	26	5	2017-04-24	0.64	30	Hydrocortisone	0.5	8	7	0.53	8	3	0.8	6	7
0528e8e092914e50fb07f677c03e7875	570	Unknown	Yes	2018-04-29	27	2	2018-05-08	0.8	32	Dexamethasone	0.06	12	6	0.04	12	6	0.02	12	4	0.01	12	3							1	2018-05-10	11	4		2018-05-10	28	6	2018-05-30	1	33.5	Hydrocortisone	2	12	1	1	12	5	0.75	12	6
524aeab7777789505fba623c5660019a	570	African American	Yes	2020-09-23	23	0	2020-09-23	0.57	29	Hydrocortisone	0.7	12	1																2		0	4		2020-10-05	24	5	2020-10-17	0.65	30	Hydrocortisone	1.2	12	2	0.6	12	4	0.36	12	6
66d11f84130ab5f6a60f71291793ab23	580	African American	Yes	2017-10-08	39	3	2017-11-23	3.345	46	Prednisolone	3.3	12	2	3.3	24	23	2.6	24	4	2	24	4	1.5	24	2	1	24	6	2		0	0
fbc7a72554c81259eb1a673db1e852c8	580	African American	Yes	2016-10-21			2016-10-31	0.94	34	Dexamethasone	0.07	12	6	0.05	12	6	0.02	12	4	0.01	12	4
d4c67c666bcb0a4c8f23f9bfd18b10c3	610	African American	Yes	2017-05-02	30	4	2017-05-12	1.09	35	Dexamethasone	0.08	12	6	0.05	12	6	0.03	12	4	0.01	12	4							2		0	4		2017-05-25	33	6	2018-08-21	1.72	41	Prednisolone	1.7	12	118	3.5	24	6	3.7	24	9
f2125b723fb4d4e5bc84bfdff4065b3d	610	African American	No	2017-06-10	25	4	2017-06-15	0.64	30.5	Hydrocortisone	0.7	12	6	0.4	12	2	0.2	12	2										1	2017-06-21	18	4		2017-06-21	27	1	2017-06-23	0.96	29.5	Hydrocortisone	0.9	6	8
3bcd84f383f40c7597df197d38dfc2f4	610	African American	Yes	2019-12-21	26	2	2019-12-24	0.65	29	Hydrocortisone	0.7	12	4	0.35	12	2													1	2019-12-29	1	4		2019-12-29	27	3	2020-01-26	0.9	29	Hydrocortisone	0.4		1	0.8		1	0.8	6	15
140472b90f0ef564ddb53e331200ba17	620	African American	Yes	2020-01-27	24	6	2020-01-29	0.58	29	Hydrocortisone	0.7	12	4	0.35	12	2													2		0	4		2020-02-20	28	2	2020-03-23	0.95	32.5	Hydrocortisone	0.9	12	8	0.9	6	34	1	8	6
cebfbde1f0651daa8ee57993ce9735e5	630	African American	Yes	2020-10-10	69	5	2021-01-25	7.7	60	Prednisolone	15	24	2	7.7	24	5	3.9	24	14	3.9	48	27	3	48	14	2.7	48	4	3		0	4		2021-01-26	85	1	2021-02-15	7.67	70	Prednisolone	2.4	48	4	2.1	48	4	1.8	48	4
657da1c40478f54a6fc41860e12339ec	650	African American	No	2018-05-18	27	2	2018-05-27	1.005	32	Dexamethasone	0.08	12	6	0.05	12	6	0.03	12	4	0.01	12	2							1	2018-05-27	16	4		2018-05-27	28	4	2018-05-30	1	32	Hydrocortisone	0.45	12	5
e38ee423e86c5cf5292771526dac516b	650	African American	Yes	2021-04-20	24	1	2021-04-24			Hydrocortisone	0.47	8	10	0.23	8	2													1	2021-05-01	9	4		2021-05-01	25	5	2021-05-14			Hydrocortisone	0.53	8	10	0.4	12	9	0.53	8	2
3783be7a983ac11a7023919a5b04bed5	660	Caucasian		2018-02-05	27	3	2018-02-08	0.76		Hydrocortisone	0.53	8	8																1	2018-02-10	7	4		2018-02-10	28	1	2018-02-20	0.85		Dexamethasone	0.06	12	6	0.04	12	6	0.02	12	4
e6a26c718a5cfb8e147072618a0e64b2	660	African American	Yes	2019-07-26	25	4	2019-08-05			Hydrocortisone	0.8	12	6	0.4	12	3	0.8	12	2	0.53	8	4	0.8	6	12	0.8	8	3	3		0	4		2019-08-05	27	0	2019-09-05			Hydrocortisone	0.8	12	14	0.4	12	6	0.32	12	16
0ef0041ae95a7f6fd983cf1d5460371f	660		Yes	2016-12-03			2016-12-07	0.67	31	Hydrocortisone	0.8	6	5	0.53	8	6																		2016-12-07			2016-12-21	0.765	31.5	Dexamethasone	0.06	12	6	0.04	12	14	0.02	12	4
5a79cdc0bf7b6f8537028a1451aeedd4	660	African American	Yes	2019-12-12	27	2	2019-12-16	0.917		Dexamethasone	0.07	12	6	0.05	12	1													2		0	4		2019-12-31	30	0	2020-01-10	1.41		Dexamethasone	0.11	12	6	0.07	12	6	0.04	12	4
1600572071032b88ff0090c00444ff6c	670	African American	No	2017-05-12	28	5	2017-05-22	1.07	33	Dexamethasone	0.08	12	6	0.05	12	6	0.03	12	4	0.01	12	4							2		0	4		2017-07-18	38	2	2017-08-07	2.645	44	Prednisolone	2.6	12	12	2.1	12	14	3	24	7
bebd36d662bde545afca11985044d987	670	Caucasian	Yes	2020-01-09	28	6	2020-01-26	0.94	32	Hydrocortisone	0.8	12	2	0.8	6	11	0.4	6	21	0.4	12	4	0.32	12	11	3.3		1	3		0	4		2020-01-26	31	2	2020-02-02	1.27	35	Hydrocortisone	1.1	8	3	0.32	12	11	3.3		1
e602b5c214827c57120580064318f9fa	680	Caucasian	Yes	2018-11-21	29	2	2018-11-29	1.16	34.5	Dexamethasone	0.08	12	6	0.06	12	6	0.03	12	4	0.01	1	1							2		0	0		2019-01-07	36	0	2022-01-07	2.45	44	Dexamethasone	0.62	8	3
9cc2a6dbe41e3690df38ef394390ea53	680	African American	Yes	2019-04-13	34	2	2019-04-18	1.32		Dexamethasone	0.1	12	7	0.07	12	5													1	2019-04-20	7	4		2019-04-20	35	2	2019-04-29	1.32		Hydrocortisone	0.73	8	22	0.55	12	4
ac31fa8f7f0cc8c8be74b49ead63df7e	680	Caucasian	Yes	2018-10-01	29	3	2018-10-31	0.88	34	Hydrocortisone	0.9	12	1	0.45	12	29	0.34	12	22	0.49	12	6							2		0	0
8431096a04587f3d10e2be3907de1628	690	African American	No	2017-09-21	27	3	2017-10-01	0.94	33.5	Dexamethasone	0.08	12	6	0.05	12	6	0.03	12	4	0.01	12	4							1	2017-10-02	7	4		2017-10-02	29	0	2017-10-08	1.09	36	Hydrocortisone	1	12	6	0.75	12	2	0.5	12	2
4b4b88e6566fcb3ded682ba1dd4ec352	690		No	2019-08-21	28	5	2019-08-25	0.875	34.5	Dexamethasone	0.07	12	6	0.04	12	2													2		0	4		2019-12-07	44	1	2019-12-21	3.986	48	Hydrocortisone	4.6		1	3	8	11	1.6	8	6
98f2dfe1c5c1d0c979c7a777e53a765c	700	African American	Yes	2018-01-31	28	1	2018-02-06	0.9	34	Dexamethasone	0.07	12	6	0.05	12	6	0.02	12	1										1	2018-02-11	6	4		2018-02-11	29	5	2018-03-10	0.9	36	Hydrocortisone	0.45	12	8	1	12	12	1.1	12	2
a9c5bad5c9ee272616143dff4a4653ca	700	Caucasian	Yes	2020-03-10	27	3	2020-03-11	1.01	34	Hydrocortisone	0.6	8	4	0.36	12	1													1	2020-03-14	15	4		2020-03-14	28	0	2020-03-22	1.02	35.5	Hydrocortisone	0.9	12	2	0.45	12	6	0.7	8	6
019a183fdf3fa15b072641844ef536df	710	African American	Yes	2017-03-30	26	1	2017-04-04	0.73	34	Hydrocortisone	0.54	8	10	0.4	12	2	0.2	12	2										1	2017-04-10	12	5	2017-04-10	2017-04-10	27	5	2017-04-22	0.9	34	Hydrocortisone	0.9	12	8	0.45	12	4	0.35	12	6
bbbe3bac9f5c8f1916c391fa7cc87e9d	710	Caucasian	Yes	2017-06-12	26	5	2017-06-22	0.77	31	Dexamethasone	0.06	12	6	0.04	12	6	0.02	12	4	0.01	12	4							1	2017-06-24	17	4		2017-06-24	28	3	2017-07-06	0.86	33	Hydrocortisone	0.45	12	2	0.6	8	33
2fbfd1e1fa0938d6c4a5d8255cab6745	710	African American	Yes	2017-07-19	28	5	2017-07-28	1.17	34.5	Dexamethasone	0.09	12	6	0.06	12	6	0.03	12	4	0.01	12	4							1	2017-07-28	11	4		2017-07-28	30	0	2017-08-07	1.27	36	Hydrocortisone	1.1	12	8	0.6	12	2	0.45	12	6
b29067cc270ca065d484dee12f9b1703	710	Caucasian	Yes	2017-10-16	25	2	2017-10-22	0.81	32	Hydrocortisone	0.8	12	7	0.6	12	2	0.4	12	3	0.6	12	1							1	2017-10-22	1	4		2017-10-22	26	1	2017-11-22	0.81	34	Hydrocortisone	0.8	12	6	0.6	12	23	1.8	12	1
e813a9f6195fcdb80c94f3b6adb2064d	720	African American	Yes	2018-04-02	26	6	2018-04-13	0.98	33	Hydrocortisone	1.8	12	2	0.9	12	4	0.53	12	6	0.27	12	4	0.18	12	3	1	12	5	3	2018-04-13	16	4		2018-04-13	28	3	2018-04-23	1.09	35	Dexamethasone	0.08	12	6	0.05	12	6	0.03	12	4
b53bc364a117315fa4420ed2836c5814	730	African American	Yes	2020-05-10	35	0	2020-05-20	2.235	43	Dexamethasone	0.16	12	6	0.11	12	6	0.05	12	4	0.02	12	4							2		0	4		2020-06-30	42	2	2020-07-18	4.216	50	Prednisolone	8	24	1	4	12	8	4	24	4
96650c1cc468da2f91554b572aa64b31	740	Caucasian	Yes	2018-09-26	26	4	2018-10-23	0.74	31	Hydrocortisone	0.8	12	14	0.68	12	2	0.9	12	8	0.68	12	4	0.45	12	4	0.36	12	18	2		0	2	2018-10-27
b19207b530351ccf9391d952f792e934	740	African American	Yes	2019-07-11	25	4	2019-07-13	0.79	32	Hydrocortisone	0.8	12	3	0.4	12	2													2		0	4		2019-07-21	27	0	2019-07-29	0.898	32	Hydrocortisone	0.9	12	4	0.68	12	2	0.45	12	2
7c51adaa26fb5325beb8fa472ed91375	751	African American	Yes	2018-09-19	26	5	2018-09-24	0.84	34	Dexamethasone	0.06	12	6	0.04	12	2													1	2018-09-24	19	4		2018-09-24	27	3	2018-10-16	0.87	35.5	Hydrocortisone	0.63	8	2	0.45	12	2	0.33	8	2
a48c46e1af9f4cc5c0cb603230d6d613	760	Caucasian	Yes	2019-08-29	26	1	2019-09-27	0.76	23	Hydrocortisone	0.9	12	7	0.9	8	8	1	12	14	0.5	12	6	0.35	12	22	1.1	12	6	3		0	4		2019-09-27	30	2	2019-10-02	1.36	36	Hydrocortisone	0.55	12	2	0.44	12	9
282b82202d5736f02b05c0f2956ac3bb	780	Caucasian	Yes	2019-10-21	29	1	2019-10-29	0.84	30	Dexamethasone	0.06	12	6	0.04	12	6	0.02	12	4										3		0	5		2019-10-27	30	0	2019-12-17	0.92	31	Florinef	0.1	24	46	0.05	24	2	0.05	48	2
d6179aec9ddef394bf0fcfc0b27c6d2c	790	African American	Yes	2017-02-21	29	1	2017-03-03	0.79	36.5	Dexamethasone	0.06	12	6	0.04	12	6	0.02	12	4	0.01	12	4							2		0	0		2017-04-16	36	6	2017-04-25	1.86	42	Dexamethasone	0.14	12	4	0.09	12	6	0.05	12	4
fd84ef0e672ab3d05a0bf99623ba7676	790	African American	Yes	2016-12-27	30	5	2017-01-06	1.26	37	Dexamethasone	0.09	12	6	0.06	12	6	0.03	12	4	0.01	12	4							2		0	4		2017-01-17	33	5	2017-01-31	1.94	41.5	Hydrocortisone	1.4	12	8	1.5	12	2	0.75	12	6
5ffdeb233fb4695ff7d7a2a4d7618193	800	African American	Yes	2021-03-28	29	6	2021-04-04	1.3	36.5	Dexamethasone	0.11	12	6	0.07	12	6	0.04	12	2													2	2021-04-06	2021-04-16	32	4	2021-04-23	1.77	38.5	Hydrocortisone	1.4	12	12
108fa4860145d67e058d6840294f367a	810		Yes	2017-01-07			2017-01-17	1.05	37	Dexamethasone	0.08	12	2	0.09	12	4	0.06	12	6	0.03	12	4	0.01	12	4							2	2017-01-18
41d05e0b03d4ea0686cfe35ce3eb40f8	840	African American	Yes	2019-12-07	26	2	2019-12-08	0.79	32.5	Hydrocortisone	0.9	12	3																1	2019-12-14	14	4		2019-12-14	27	2	2019-12-19	1.015	33	Hydrocortisone	1	12	6	2.2	12	2	1	12	2
260dd4d99fc6c48a5af9bcd3eef53ac1	844	Caucasian	No	2021-11-07	28	0	2021-11-21	0.844	37.5	Hydrocortisone	1	12	12	0.75	12	6	0.5	12	6	1		1	1.5	12	2	1	12	2	3		0	0		2021-11-21	30	0	2021-11-27	1.19	37.5	Dexamethasone	0.08	12	6	0.05	12	6
07b92f9a826be33b456c32ea2e16e69f	880	African American	Yes	2018-09-28	31	4	2018-10-08	0.09	12	Dexamethasone	6	0.06	12	6	0.03	12	4	0.01	12	4									1	2018-10-14	11	4		2018-10-14	33	6	2018-11-09	1.5	39	Hydrocortisone	1.3	12	10	0.98	12	6	0.7	12	4
79d6f952e0e2854652096b4621667360	890	Caucasian	No	2021-02-24	24	5	2021-03-31	0.85	31	Hydrocortisone	0.6	8	2	0.9	12	20	0.4	12	4	0.32	12	24	0.9	12	16	0.68	12	6	3		0	0					2021-04-03			Hydrocortisone	0.5	12	6
233392463777b6fcc98bb91ea3ce5afd	980	African American	Yes	2018-02-28	30	2	2018-04-14	1.52	38.5	Hydrocortisone	1.3	12	10	1.1	12	3	0.7	12	6	0.7	12	44	1.7	12	8	0.85	12	23	3					2018-04-14	36	5	2018-04-17	2.71	45.5	Hydrocortisone	0.48	12	6
c6cbe57fecbd935ca144d0c4dec7e2ed	1010	African American	Yes	2018-08-23	29	4	2018-09-03	1.01	37	Hydrocortisone	0.35	12	20																1	2018-09-04	9			2018-09-04	31	2	2018-10-03	1.335	35.5	Hydrocortisone	0.55	12	11	0.42	12	46
2a73f902dd77e739c85537dcd5f51220	1050	Caucasian	Yes
97cdd0c20dedba6b54c9d051ac9aadc9	1120	Caucasian	Yes	2019-04-24	35	6	2019-05-10	1.24	40	Hydrocortisone	1.2	12	7	1.2	6	18	1.2	8	9	1.2	12	6	0.65	12	2	0.65	12	3	3		0	4		2019-05-11	38	2	2019-06-03	1.5	40	Hydrocortisone	0.52	12	15	1.4	6	4	1.4	7	0.56
bf65eaa7d92936d18b53efa7a55ecff2	1140	Caucasian	Yes	2017-03-24	29	4	2017-04-05	1.38	37.5	Hydrocortisone	1.2	12	8	0.6	12	6	0.45	12	11										3			4		2017-04-06	31	3	2017-04-16	2.03	40.5	Dexamethasone	0.13	12	6	0.09	12	6	0.04	12	4
aa442b1c1902cc412ab5e7db1c5dc649	1160	Caucasian		2017-04-18	45	3	2017-05-27	3.527	51	Prednisolone	3.3	48	2	3.5	12	2	3.7	12	12	4.1	12	18	4.1	24	6	4.6	24	6												Prednisolone	4.6	12	4	5.2	12	15
08dbda628f4a4fbb27231d59310d9794	1165	Caucasian	Yes	2020-09-23	27	4	2020-10-05			Hydrocortisone	1.3	8	12	1.3	12	2	0.98	12	4	0.65	12	6	0.52	12	5				1	2020-10-09				2020-10-09	29	6	2020-10-13			Hydrocortisone	0.56	12	8
71fa6c7cb60537eb96b89e626061e03f	1300	African American	Yes	2017-02-05	27	6	2016-02-19	1300	38	Hydrocortisone	1.6	8	10	0.8	8	15	0.9	12	4	0.65	12	4							2		0	4	2017-02-21	2017-05-01	40	0	2017-06-16	3.53	47	Prednisolone	3.5	12	10	3.7	24	11	1.85	12	3
c48ab77b5b7ee5970f12d4e46a1bb6a9	1300	Unknown		2018-07-08	48	2	2018-08-19	2.856	48	Hydrocortisone	1.2	8	15	0.9	12	35	3.6	12	2	1.8	12	3	0.9	12	8	0.45	12	26	2		0	0
6dcbd8807a826ca491ee263fa53b454c	1850	African American	Yes	2017-06-13	34	1	2017-06-23	1.85	41	Hydrocortisone	2	8	3	1	8	3	0.5	8	3	0.38	8	3	0.56	12	12				2		0	0
a0cfd4c77aa78ce7604e8c444a78c123	1910	African American	No	2019-05-20	34	1	2019-06-04	1.86	40.5	Hydrocortisone	1.5	6	6	0.75	12	6	1.5	6	13	1.5	8	11	1.5	12	4	1.1	12	2	3		0	4		2019-06-04	36	2	2019-06-08	2.84	40.5	Hydrocortisone	0.75	12	6	0.6	12	2
501c6ec0ecca0a13b5cf070148aef215	2125	Caucasian	No	2018-04-21	35	6	2022-05-18	2.125	43	Hydrocortisone	1.1	8	41	0.64	12	26													1	2018-05-19	9	4		2018-05-19	39	6	2018-06-01	2.5	50	Hydrocortisone	0.64	12	27
880e576adc4e1490f40037718d3a60e2	2250	Caucasian	Yes	2019-11-03	38	3	2019-11-26	3.07		Hydrocortisone	1.1	6	28	0.83	6	11	0.9	12	26										1	2019-11-27	9	4		2019-11-27	41	6	2019-12-10	3.9		Hydrocortisone	0.9	12	25
4b472846134ea42f94f0a424705e5cfe	2290	Caucasian	No	2018-11-09	37	1	2018-11-12	3.1	49	Methylprednisolone	6.2	6	24																2		0	4		2018-11-24	39	2	2018-12-11	3.29	51	Methylprednisolone	6.6	6	12	3.3	6	7	3.3	12	6
28d912873fcbf6068519324a52ef59cc	2510	Caucasian	No	2019-03-31	36	1	2019-04-10	3.02	47	Hydrocortisone	0.9	6	24	0.9	12	4	0.54	12	4										2		0	0
d27dd317565ba03430001c945871842e	2640
09b8257838a997bc8880385ea450c589	2690	African American	No	2020-03-06	38	5	2020-03-21	3.27	32.5	Hydrocortisone	1.9	12	7	2.5	8	4	1.9	6	24	1.9	8	3	2.2	12	2	1.1	12	4	3		0	4		2020-03-21	40	6	2020-04-03	3.67	50.5	Hydrocortisone	0.9	12	26
59d428f47ecd9e8ab48ddc3ed50cf2aa	2870	Caucasian	No	2020-04-08	39	2	2020-04-18	2.87	51	Hydrocortisone	1.9		1	1.3	8	14	1	12	4	0.8	12	6							1		8	4	2020-04-20	2020-04-20	41	0	2020-04-25	4.09	51	Dexamethasone	2.9	12	10
1bb348f296d39cc93b7a78c9a4a72f1e	2890	Caucasian	No	2021-02-18	39	0	2021-03-12	2.89	49	Hydrocortisone	1.3	8	26	0.67	8	3	0.8	12	26										1	2021-03-13	9	0		2021-03-06	41	2	2021-03-07			Dexamethasone	0.82	8	3
f2a07324249b2b4d9d298e7ab318f436	3080	Caucasian	No	2020-04-06	38	1	2020-04-18			Hydrocortisone	2	12	14	1	12	6	0.84	12	2	0.53	12	2							2		0
89fe6ac1039395a28732a55dbdbca5ea	3264	Caucasian	No	2020-12-31	39	2	2021-01-14	3.264	49	Hydrocortisone	1.1	6	7	2.1	12	12	1.2	12	6	0.55	12	6							3		0	0		2021-01-14	41	2	2021-01-15	3.56	52	Dexamethasone	0.83	8	3
5b2f0f81e2eacf9782a57f8dfe95cb32	3910	Caucasian	No	2021-05-24	40	4	2021-05-31	3.91	54	Hydrocortisone	2.4	12	14																2		0	1	2021-06-04	2021-06-13	43	3	2021-06-28	6.23	56	Hydrocortisone	7.8		1	1.9	6	22	1.9	8	6
2b671c4860df2c5746843bb2c2e70109		Unknown	Yes	2019-10-27	29	0	2019-11-03	0.82	29	Hydrocortisone	0.7	12	4	0.35	12	7	0.21	12	4										2		0	4		2019-11-24	33	0	2019-12-15	1.36	35	Hydrocortisone	1.1	6	9	0.55	6	4	0.28	6	4
[truncated: 525 more columns]
